# Supplementary material for: Cytochrome P450 Enzyme Design by Constraining the Catalytic Pocket in a Diffusion Model
Source: Research (Wash D C). 2024 Jul 8;7:0413. doi: 10.34133/research.0413 (PMC11227911; doi:10.34133/research.0413)
Supplement: Supplementary 1 — Supplementary Information Figs. S1 to S25 Tables S1 to S4 [file research.0413.f1.zip]

Archive with 26 entries (26 files):
- FigS1.ai
- FigS10.ai
- FigS11.ai
- FigS12.ai
- FigS13.ai
- FigS14.ai
- FigS15.ai
- FigS16.ai
- FigS17.ai
- FigS18.ai
- FigS19.ai
- FigS2.ai
- FigS20.ai
- FigS21.ai
- FigS22.ai
- FigS23.ai
- FigS24.ai
- FigS25.ai
- FigS3.ai
- FigS4.ai
- FigS5.ai
- FigS6.ai
- FigS7.ai
- FigS8.ai
- FigS9.ai
- Revised_Supplementary_Material_clean_version.docx
